# Supplementary material for: Boosting the Piezoelectric Response and Interfacial Compatibility in Flexible Piezoelectric Composites via DET-Doping BT Nanoparticles
Source: Polymers (Basel). 2024 Mar 8;16(6):743. doi: 10.3390/polym16060743 (PMC10974266; doi:10.3390/polym16060743)
Supplement: Supplementary file 1 [file polymers-16-00743-s001.zip]

Archive with 3 entries (3 files):
- polymers-2886405-supplementary.pdf
- Video S1.mp4
- Video S2.avi
